# Supplementary material for: Development and Techno-Economic Evaluation of Crystallization Techniques for GABA Purification from Fermentation Broth
Source: Molecules. 2025 Feb 14;30(4):897. doi: 10.3390/molecules30040897 (PMC11858641; doi:10.3390/molecules30040897)
Supplement: Supplementary file 1 [file molecules-30-00897-s001.zip]

Archive with 1 entries (1 files):
- molecules-3410029-supplementary.pdf
